# Supplementary material for: Comparison of Nucleosome Landscapes Between Porcine Embryonic Fibroblasts and GV Oocytes
Source: Animals (Basel). 2024 Nov 25;14(23):3392. doi: 10.3390/ani14233392 (PMC11840278; doi:10.3390/ani14233392)
Supplement: Supplementary file 1 [file animals-14-03392-s001.zip]

Archive with 1 entries (1 files):
- animals-3205113-supplementary.pdf
